# Supplementary material for: Newly Diagnosed Multifocal GBM: A Monocentric Experience and Literature Review
Source: Curr Oncol. 2022 May 11;29(5):3472–88. doi: 10.3390/curroncol29050280 (PMC9139839; doi:10.3390/curroncol29050280)
Supplement: Supplementary file 1 [file curroncol-29-00280-s001.zip]

Archive with 1 entries (1 files):
- curroncol-1678620-supplementary.pdf
